# Supplementary material for: Preparing for Mpox Resurgence: Surveillance Lessons From Outbreaks in Toronto, Canada
Source: J Infect Dis. 2023 Nov 30;229(Suppl 2):S305–12. doi: 10.1093/infdis/jiad533 (PMC10965211; doi:10.1093/infdis/jiad533)
Supplement: jiad533_Supplementary_Data [file jiad533_supplementary_data.zip]

Archive with 3 entries (3 files):
- Supplementary_Table.docx
- Supplementary_Figure.pdf
- Supplementary_Figure_Description.docx
